# Supplementary material for: Determination of Femoral Neck Angle and Torsion Angle Utilizing a Novel Three-Dimensional Modeling and Analytical Technology Based on CT Datasets
Source: PLoS One. 2016 Mar 2;11(3):e0149480. doi: 10.1371/journal.pone.0149480 (PMC4775021; doi:10.1371/journal.pone.0149480)
Supplement: S2 File — The data file contains a legend explaining the meaning of each data column. (XLSX) [file pone.0149480.s002.xlsx]

## Sheet: Blatt1
#	Ethnic Group	Sex	Age [years]	Height [cm]	Weight [kg]	BMI [kg/m²]	M5 [°]	M8 [°] +/-
1	Asian	f	19				134.4	16
2	Asian	f	20				128.1	43.5
3	Asian	f	22				124.6	14.7
4	Asian	f	22				118.8	28.8
5	Asian	f	28	163	68	25.5937	126.1	13.6
6	Asian	f	29				130.8	20.2
7	Asian	f	33				119.7	35.6		Legend:
8	Asian	f	35				121	48.7		Column
9	Asian	f	39				123.5	19.1		A	Consecutive case number
10	Asian	f	42				128.3	29.1		B	Ethnic Group
11	Asian	f	45				118.9	32.1		C	Sex
12	Asian	f	46				127.4	19.4		D	Age (where available)
13	Asian	f	49				129.1	15.5		E	Height
14	Asian	f	50				120.6	-2.2		F	Weight
15	Asian	f	51				122.7	10.3		G	BMI
16	Asian	f	59	161	57	21.9899	117.9	24.1		H	CCD Angles
17	Asian	f	64				124.1	15.5		I	Anteversion with corrected sign
18	Asian	f	65				124.3	9.8
19	Asian	f	67				128.4	4.8
20	Asian	f	68				127.2	19.3
21	Asian	f	70				115.3	23.7
22	Asian	f	67				126.1	8.7
23	Asian	f	63				132.5	5.5
24	Asian	m					129.8	21.7
25	Asian	m					135.4	6.8
26	Asian	m	22				125.5	11.6
27	Asian	m	22				118.4	5.8
28	Asian	m	26				124.8	19.8
29	Asian	m	28				119	-1.2
30	Asian	m	33				123.1	21.1
31	Asian	m	34				119.6	26.5
32	Asian	m	40				117.5	16.3
33	Asian	m	54				121.4	18.9
34	Asian	m	62				131.9	24.6
35	Asian	m	62				121.6	10
36	Asian	m	64				126.5	4.4
37	Asian	m	35				126.9	18.6
38	Asian	m	65				120	6.6
39	Asian	m	66				128.4	1.9
40	Asian	m	66				120.9	11.3
41	Asian	m	68				128.1	2.7
42	Asian	m	71	175	85	27.7551	112.4	15.9
43	Asian	m	74	180	90	27.7778	115.7	17.3
44	Asian	m	74				123.5	0.9
45	Caucasian	m	69				121.2	2.1
46	Caucasian	m	35	170	75	25.9516	119.7	15.9
47	Caucasian	m	44	167	74	26.5338	119.5	10.4
48	Caucasian	m	46	180	77	23.7654	112.5	10.4
49	Caucasian	m	49	165	55	20.202	124.3	3.8
50	Caucasian	m	49	170	60	20.7612	121.3	18.4
51	Caucasian	m	52	171	57	19.4932	121.4	8
52	Caucasian	m	53	156	67	27.5312	128.1	-23.6
53	Caucasian	m	55	175	70	22.8571	122.2	16.5
54	Caucasian	m	60	166	62	22.4996	125	11.2
55	Caucasian	m	64	170	83	28.7197	118.4	8.9
56	Caucasian	m	67	180	78	24.0741	123.8	4.7
57	Caucasian	m	69	164	64	23.7954	123.3	35.5
58	Caucasian	m	69	167	82	29.4023	120.9	3.8
59	Caucasian	m	74	172	71	23.9995	118.7	3.3
60	Caucasian	m	75	164	47	17.4747	123.5	11.3
61	Caucasian	m	75	180	70	21.6049	121.8	6.6
62	Caucasian	m	76	160	70	27.3438	119.3	28.2
63	Caucasian	m	81	168	57	20.1956	117.1	9
64	Caucasian	m	81	170	58	20.0692	127.8	12.6
65	Caucasian	f	24	162	57	21.7193	124.2	21.7
66	Caucasian	f	24	165	65	23.8751	130.5	16.7
67	Caucasian	f	32	160	63	24.6094	127.3	-2.5
68	Caucasian	f	40	175	72	23.5102	127.4	23.8
69	Caucasian	f	42	157	52	21.0962	127.5	16.7
70	Caucasian	f	43	160	45	17.5781	118.3	29.8
71	Caucasian	f	46	166	62	22.4996	122.8	11.7
72	Caucasian	f	52	156	48	19.7239	120.2	32.2
73	Caucasian	f	58	170	110	38.0623	119.8	23.4
74	Caucasian	f	59	170	70	24.2215	121.6	18.8
75	Caucasian	f	63	165			114.9	19
76	Caucasian	f	66	150	50	22.2222	120.6	27
77	Caucasian	f	66	179	87	27.1527	127.5	9.2
78	Caucasian	f	69	155	94	39.1259	121.4	16.9
79	Caucasian	f	69	157	53	21.5019	127	11.7
80	Caucasian	f	77	160	50	19.5312	119.6	10.5
81	Caucasian	f	78	156	55	22.6003	127.6	26.8
82	Caucasian	f	81	155	67	27.8876	114.3	19.2
83	Caucasian	f	83	155	42	17.4818	121.9	8.9
84	Caucasian	f	85	160	65	25.3906	120.2	8.3
85	Caucasian	f	85	165	47	17.2635	115.8	1.5
86	Caucasian	f	87	155	65	27.0552	119.5	30
87	Caucasian	f	92	150	47	20.8889	119.5	7.3
88	Caucasian	f	75	160	59	23.0469	109.8	12.2
89	Caucasian	f	48	169	70	24.5089	120	23.6
90	Caucasian	f	67	175	87	28.4082	125.1	-5.4
91	Caucasian	m	27	172	65	21.9713	134.8	9.4
92	Caucasian	f	70				114.7	16.8
93	Caucasian	f	56	170	75	25.9516	123.1	26.3
94	Caucasian	m	73	160	95	37.1094	109.1	2.8
95	Caucasian	m	82	175	100	32.6531	119.5	3.9
96	Caucasian	m	78	167	60	21.5139	119.5	3.1
97	Caucasian	f	63	165	65	23.8751	124.4	19
98	Caucasian	f	67	160	65	25.3906	120.8	12.9
99	Caucasian	f	56	168	90	31.8878	129.9	6.7
100	Caucasian	m	73	173	95	31.7418	118.5	15.8
101	Caucasian	f	79	162	80	30.4832	120.5	24.4
102	Caucasian	f	46	165	105	38.5675	129.1	13.3
103	Caucasian	f	82	165	50	18.3655	123.1	16.5
104	Caucasian	m	50	169	68	23.8087	125.2	3.5
105	Caucasian	m	39	182	67	20.227	116.6	12.1
106	Caucasian	f	74	170	112	38.7543	113.6	16.6
107	Caucasian	m	60	178	75	23.6713	121.6	10.8
108	Caucasian	m	67	169	63	22.0581	115.9	14.5
109	Caucasian	f	75	160	78	30.4688	126.1	4.6
110	Caucasian	f	69	165	105	38.5675	127.1	-2.2
111	Caucasian	m	75	173	75	25.0593	125.6	2.6
112	Caucasian	f	84				117.1	0.2
113	Caucasian	m	84	166	70	25.4028	113.4	15.1
114	Caucasian	m	57	175	91	29.7143	117.7	12.6
115	Caucasian	f	77	160	60	23.4375	116.4	15.4
116	Caucasian	f	73	154	78	32.8892	131.9	12.7
117	Caucasian	m	84	170	70	24.2215	113.1	28.1
118	Caucasian	m	59	199	63	15.9087	126	18.6
119	Caucasian	f	74	160	60	23.4375	128.5	24.5
120	Caucasian	f	53	161	87	33.5635	121.3	7
121	Caucasian	m	57	168	67	23.7387	114.7	18.8
122	Caucasian	f	62	160	78	30.4688	123	17.6
123	Caucasian	m	39	179	99	30.8979	128.8	-2.7
124	Caucasian	f	69	162	55	20.9572	117.9	-2.5
125	Caucasian	f	63	158	72	28.8415	134.5	4.2
126	Caucasian	f	51	168	80	28.3447	111.5	6.8
127	Caucasian	m	50	182	48	14.491	132.6	24.8
128	Caucasian	m	71	175	86	28.0816	119.1	11.6
129	Caucasian	m	55	174	89	29.3962	118.4	30.7
130	Caucasian	f	81	163	72	27.0993	127.2	10.5
131	Caucasian	m	39	177	85	27.1314	125.5	17.2
132	Caucasian	f	86	162	59	22.4813	118.9	15.3
133	Caucasian	m	33	165	60	22.0386	119.2	26
134	Caucasian	f	22	156	44	18.0802	121.9	27.7
135	Caucasian	m	30	170	75	25.9516	135.2	6.6
136	Caucasian	m	30	170	70	24.2215	130.3	24.6
137	Caucasian	f	76	159	76	30.0621	124.5	24
138	Caucasian	m	54	170	50	17.301	116.6	18
139	Caucasian	m	71	180	120	37.037	125.9	10.1
140	Caucasian	f	75	157	75	30.4272	125.3	13
141	Caucasian	f	67	178	83	26.1962	126.9	8.2
142	Caucasian	m					127.4	6.9
143	Caucasian	m	65	173	73	24.3911	119.5	25.5
144	Caucasian	f	49	162	74	28.1969	126.6	7
145	Caucasian	f	49				128	23.8
146	Caucasian	m	23	166	55	19.9594	124.7	15.3
147	Caucasian	f	34	160	100	39.0625	118.5	18.4
148	Caucasian	m	85	172	75	25.3515	111	10.6
149	Caucasian	m	49	175	62	20.2449	114.5	19.3
150	Caucasian	m	83	165	56	20.5693	111.3	0.5
151	MiddleEastern	m	77	186	98	28.327	127.5	3.1
152	Caucasian	m	64	165	80	29.3848	120	-10.9
153	Caucasian	m	69	172	76	25.6896	113.9	6
154	Caucasian	m	77	168	69	24.4473	119.4	7.8
155	Caucasian	m	83	158	70	28.0404	110.5	10.5
156	Caucasian	f	92				111.2	11.3
157	Caucasian	m	71	180	80	24.6914	128.1	-5.5
158	Caucasian	m	81	185	83	24.2513	111.4	3.8
159	Caucasian	f	54	161	69	26.6193	136.2	15.1
160	Caucasian	m	68	169	120	42.0153	119.3	14.6
161	Caucasian	m	20	183	115	34.3396	117.4	6.4
162	African	f	21	172	60	20.2812	127	26.9
163	Caucasian	m	67	154	52	21.9261	105.3	12.8
164	Caucasian	m	46	176	85	27.4406	134.4	0.4
165	Caucasian	f	75	165	68	24.977	111.9	26.6
166	Caucasian	m	70	180	86	26.5432	113.8	11.9
167	Caucasian	m	34	172	90	30.4218	136.6	8.9
168	Caucasian	f	75	155	45	18.7305	114.6	20.7
169	Caucasian	m	58	170	70	24.2215	127	18.6
170	Caucasian	f	85	167	50	17.9282	125.5	20
171	Caucasian	f	71	167	65	23.3067	114	12.1
172	Caucasian	m	76	175	75	24.4898	112.3	19.1
173	Caucasian	m	53	164	60	22.3081	119.7	15.8
174	African	m	67	170	65	22.4913	114.5	18.3
175	Caucasian	m	87	168	79	27.9904	119.5	-0.6
176	Caucasian	m	83	168	72	25.5102	114.6	11.4
177	Caucasian	f	65	170	45	15.5709	121.9	11
178	Caucasian	m	65	183	92	27.4717	119.4	23.6
179	Caucasian	f	85	165	68	24.977	116.3	7.3
180	African	f	84				117.5	19.8
181	Caucasian	m	64	175	90	29.3878	121.4	21
182	Caucasian	m	66	172	76	25.6896	124.6	13.7
183	Caucasian	f	48	156	80	32.8731	126	21.8
184	African	m	59	172	82	27.7177	118.9	1.9
185	Caucasian	m	50	170	70	24.2215	122.3	15.3
186	Caucasian	f	19	180	65	20.0617	120.7	40.1
187	African	m	59	166	92	33.3866	119	11.6
188	Caucasian	m	64	169	92	32.2118	125.8	3.1
189	Caucasian	m	72	172	78	26.3656	115.8	22
190	African	f	51	172	82	27.7177	124.9	15.7
191	Caucasian	m	75				109.9	14.8
192	Caucasian	m	43	178	75	23.6713	116.2	29.2
193	Caucasian	f	87	178	75	23.6713	120.8	15.8
194	Caucasian	m	60	173	85	28.4005	119.7	6.3
195	Caucasian	m	68	170	83	28.7197	115.8	5.9
196	African	f	80	165	65	23.8751	117.4	5.8
197	Caucasian	m	63	175	82	26.7755	125.3	11.7
198	Caucasian	m	91	175	67	21.8776	122.5	6.8
199	Caucasian	m	79	172	85	28.7317	121.4	14.4
200	Caucasian	m	84				117.5	5.6
201	Caucasian	m	40	183	92	27.4717	132.1	24.5
202	Caucasian	f	83	155	45	18.7305	113.1	21.7
203	Caucasian	f	86	155	60	24.974	123.8	13.1
204	Caucasian	m	79	166	55	19.9594	122.7	4.3
205	Caucasian	m	74	173	104	34.7489	122.1	26.2
206	Caucasian	m	68	168	68	24.093	117.7	18.5
207	Caucasian	m	60	177	80	25.5354	123.6	21.5
208	Caucasian	f	74				115.5	13.9
209	Caucasian	m	57	180	75	23.1481	119.4	17.7
210	Caucasian	f	81	160	72	28.125	116.7	8.8
211	Caucasian	f	74				123.3	16
212	Caucasian	f	83	155	79	32.8824	128.2	16.3
213	Caucasian	m	60	175	75	24.4898	120	23.6
214	Caucasian	f	78	170	60	20.7612	122	8
215	Caucasian	m	67	179	78	24.3438	121.1	15.3
216	Caucasian	f	25	160	50	19.5312	132.1	26.7
217	Caucasian	m	53	168	96	34.0136	128.7	10.6
218	Caucasian	f	79	152	73	31.5963	120	6.2
219	Caucasian	m	66	180	85	26.2346	115.7	6.7
220	Caucasian	m	62	166	57	20.6852	120.8	14.3
221	African	f	20	168	54	19.1327	127.7	29.6
222	Caucasian	m	66	175	68	22.2041	127.6	12.3
223	African	m	60	170	70	24.2215	114.2	2.5
224	Caucasian	f	64	170	65	22.4913	114.6	19.4
225	Caucasian	m	51	196	96	24.9896	125.1	7.4
226	Caucasian	f	21	165	65	23.8751	130.9	45.7
227	Caucasian	m	63				118.3	15
228	Caucasian	f	90	168	82	29.0533	118.2	-2.8
229	Caucasian	m	80				117.9	-0.2
230	Caucasian	m	53	172	80	27.0416	122.8	6.3
231	African	f	85	160	75	29.2969	120.6	-1.6
232	Caucasian	m	83	180	90	27.7778	115.4	19.6
233	Caucasian	f	81	155	77	32.0499	123.9	7.8
234	Caucasian	f	50	157	78	31.6443	120.4	29.6
235	Caucasian	f	80	162	52	19.8141	115.8	10.1
236	Caucasian	m	74	178	90	28.4055	114.9	19.1
237	Caucasian	m	45				124.4	17.9
238	Caucasian	m	52				125	-0.2
239	Caucasian	f	79				117.2	-6.9
240	Caucasian	f	47	168	43	15.2353	128.5	28.8
241	Caucasian	f	84				126.2	-7.3
242	Caucasian	m	61	186	86	24.8584	128.4	9.1
243	Caucasian	m	67	180	96	29.6296	119.3	21.6
244	Caucasian	f	51				131.7	10.1
245	Caucasian	f	38				120.3	17.7
246	Caucasian	m	73	173	84	28.0664	121	17.8
247	Caucasian	f	66	162	52	19.8141	130.1	19.2
248	Caucasian	m	74	163	74	27.852	114.2	17.1
249	Caucasian	m					125.7	-8.4
250	Caucasian	f	76	160	62	24.2188	118.2	-2.2
251	Caucasian	m	57	169	92	32.2118	120.9	11.1
252	Caucasian	f	72	160	65	25.3906	119.9	16.4
253	Caucasian	f	49	156	92	37.8041	125.7	5.4
254	Caucasian	f	47	165	60	22.0386	130.7	14.2
255	Caucasian	m	27	190	130	36.0111	118.9	31.3
256	Caucasian	m	75				117.2	10.5
257	Caucasian	m	78				120.3	16.8
258	Caucasian	f	69	169	80	28.0102	120.4	26.1
259	Caucasian	m	46				122.7	13.3
260	MiddleEastern	m	35	178	78	24.6181	124.5	16.9
261	MiddleEastern	m	55	167	72	25.8166	115.1	16.1
262	Caucasian	f	40	160	75	29.2969	118.1	19.5
263	Caucasian	f	93	158	50	20.0288	119.7	4.7
264	Caucasian	f	85	160	60	23.4375	113.4	26.8
265	Caucasian	m	70	176	89	28.7319	122.2	23.4
266	Caucasian	m	50	172	87	29.4078	120.2	-1.4
267	Caucasian	m	52	175	72	23.5102	122.8	16.5
268	Caucasian	f	59	168	60	21.2585	123.8	11.7
269	Caucasian	m	61	179	75	23.4075	122.9	18.9
270	Caucasian	m	69	170	80	27.6817	109.5	3.4
271	Caucasian	f	78	160	140	54.6875	119.4	16.7
272	MiddleEastern	m	41	176	92	29.7004	127.4	15.5
273	Caucasian	f	81	173	80	26.7299	134.5	-13.8
274	Caucasian	f	60				124.1	18.3
275	Caucasian	f	76	160	70	27.3438	132.7	27.3
276	Caucasian	m	80	180	85	26.2346	119.9	20.3
277	Caucasian	f	74	160	70	27.3438	117.3	-19.9
278	Caucasian	f	63	175	74	24.1633	130	19.1
279	Caucasian	f	72	164	65	24.1672	126.3	10.5
280	Caucasian	f	78	165	90	33.0579	119.6	22.8
281	Caucasian	f	54				136.6	17.5
282	Caucasian	m	69	167	73	26.1752	113.8	15.3
283	Caucasian	m	67	170	78	26.9896	129.9	28.5
284	Caucasian	f	48	163	140	52.693	138.4	12.5
285	Caucasian	f	52	157	65	26.3702	130.3	11.1
286	Caucasian	f	48	165	60	22.0386	129	10.4
287	Caucasian	m	27	190	82	22.7147	129.1	22.5
288	Caucasian	f	78	160	50	19.5312	120.4	7.6
289	Caucasian	m	36	189	70	19.5963	123.1	14.4
290	Caucasian	m	73	171	64	21.8871	122.5	8.1
291	Caucasian	f	84	160	70	27.3438	118	14.9
292	Caucasian	f	30	170	57	19.7232	126.4	-6.4
293	Caucasian	f	53	173	79	26.3958	128.5	17.3
294	Caucasian	m	73	180	76	23.4568	124.2	2.5
295	Asian	m					127.5	22.1
296	Asian	m					125.1	4.6
297	Asian	m					123.2	17.3
298	Asian	m					123.4	10.2
299	Asian	m					122.8	14.1
300	Asian	m					128.5	21.4
301	Asian	m					125.9	8
302	Asian	m					127.1	2.6
303	Asian	m					124.9	1.6
304	Asian	f					121.2	29.3
305	Asian	m					123.2	3.9
306	Asian	m					126.3	-10.4
307	Asian	m					131.7	-3
308	Asian	m					123	12.3
309	Asian	f					125.4	34.6
310	Asian	f					122.8	29.4
311	Asian	f					120.9	21
312	Asian	m					130.4	-2
313	Asian	m	46				118	7.4
314	Asian	m	53				118.7	15.1
315	Asian	m	42				123.2	12.1
316	Asian	m	57				125.1	25.4
317	Asian	m	29	165	65	23.8751	122.7	8.5
318	Asian	m	30				128.3	0.9
319	Asian	m	69	167	78	27.968	132.5	-13
320	Asian	f	68				119.9	30.4
321	Asian	m	68	165	61	22.4059	124.1	16.3
322	Asian	f	71				130.7	23.5
323	Asian	m	64				136	2.3
324	Asian	m	63				130.8	-2.7
325	Asian	m	74				121.7	5.2
326	Asian	f	73				124.4	16.9
327	Asian	m	70				120.7	17.5
328	Asian	f	74				123.8	14.2
329	Caucasian	m					126	17.8
330	Caucasian	m					119.9	25.8
331	Caucasian	m					112.8	8.7
332	Caucasian	m					122.7	12.9
333	Caucasian	m					130.6	14.3
334	Caucasian	m					138.2	13.4
335	Caucasian	m					115.1	16.7
336	Caucasian	m					120.5	9.1
337	Caucasian	m					126.3	4
338	Caucasian	m					115.8	15.5
339	Caucasian	m					133.2	16.9
340	Caucasian	m					118.5	2.3
341	Caucasian	m					121.2	18.9
342	Caucasian	m					113.5	15.2
343	Caucasian	m					113.4	14.2
344	Caucasian	f					113.3	16.9
345	Caucasian	m					124.2	8.7
346	Caucasian	m					113.4	-9.8
347	MiddleEastern	m					127.5	42
348	Caucasian	m					124.7	12.1
349	Caucasian	m					122.5	29.2
350	Caucasian	m					122.8	5.5
351	Caucasian	m					126.3	10.2
352	Caucasian	m					117.6	4.4
353	Caucasian	m					125	1.8
354	Caucasian	m					121.7	1.9
355	Caucasian	m					121.5	14.6
356	Caucasian	m					131.8	-3.3
357	Caucasian	m					119.7	20.4
358	Caucasian	m					116.7	8.9
359	Caucasian	m					112.5	20.4
360	Caucasian	m					118.7	19.1
361	Caucasian	m					127.2	24.7
362	Caucasian	m					129	17
363	Caucasian	m					131.6	19.9
364	Caucasian	m					121.4	12.9
365	Caucasian	m					118.9	1.7
366	Caucasian	m					119.8	13.9
367	MiddleEastern	m					127	28.7
368	Caucasian	m					116.3	24.4
369	Caucasian	m					116.5	9.4
370	Caucasian	f					128.9	24.4
371	Caucasian	f					119.9	12.3
372	Caucasian	f					124.6	17.5
373	Caucasian	f					120.5	12.2
374	Caucasian	f					120.6	18
375	Caucasian	f					121.2	13.9
376	Caucasian	f					125.9	6.2
377	Caucasian	f					126.7	9.8
378	Caucasian	f					123	7.2
379	Caucasian	f					130.6	17.4
380	Caucasian	f					114.6	20.3
381	Caucasian	f					122.9	23.1
382	Caucasian	f					118.2	14.7
383	Caucasian	f					122.1	14.8
384	Caucasian	f					129	10.2
385	Caucasian	f					119.7	24.5
386	Caucasian	f					128	28.8
387	Caucasian	f					126	31.3
388	Caucasian	f					126.7	13.1
389	Caucasian	f					146.2	32
390	Caucasian	f					129.7	15.6
391	Caucasian	m	80				120.3	20.1
392	Caucasian	m	70				118.2	11.4
393	Caucasian	m	57				119.8	19.2
394	Caucasian	m	65				127.4	14.5
395	Caucasian	m	64				123.4	5.7
396	Caucasian	f	70				127	20.9
397	Caucasian	m	72				119.7	-5.1
398	Caucasian	f	79				118.4	31
399	Caucasian	f	84				123.3	3.4
400	Caucasian	m	50				122.5	1.5
401	Caucasian	f	55				124.6	4.9
402	Caucasian	f	70				115.9	22.7
403	Caucasian	m	70				117	21
404	Caucasian	m	64				133	25.3
405	Caucasian	f	57				121.8	20.8
406	Caucasian	m	52	170	80	27.6817	121.2	9.4
407	Caucasian	f	62	163	51	19.1953	134.9	3.7
408	Caucasian	m	43	175	84	27.4286	125	0.2
409	Caucasian	f	74	170	70	24.2215	125.5	14.3
410	Caucasian	f	65	165	80	29.3848	118.2	25.4
411	Caucasian	f	69				125.3	12.3
412	Caucasian	m	68				127	3.4
413	Caucasian	m	47				129.6	20.4
414	African	m	73				115.7	21.2
415	Caucasian	m	74				114.6	16.4
416	Caucasian	f	65				128	18.6
417	Caucasian	m	50	180	103	31.7901	120.6	20.7
418	Caucasian	f	43	168	75	26.5731	131.1	13.4
419	Caucasian	m	66				115.6	13.7
420	Caucasian	f	80				117.9	15.6
421	Caucasian	m	65	185	85	24.8356	124.5	-6.6
422	Caucasian	m	52	176	93	30.0232	115.2	13.2
423	Caucasian	m	69	176	64	20.6612	122.8	-1.1
424	Caucasian	m	45	176	74	23.8895	126.3	8
425	Caucasian	f	67	169	67	23.4586	131.5	36.6
426	Caucasian	m	88				123.2	2.2
427	Caucasian	f	37	160	50	19.5312	131.7	5.4
428	Caucasian	m	68	187	125	35.7459	129.2	4.1
429	Caucasian	m	46	176	95	30.6689	125.7	-3
430	Caucasian	f	80	164	67	24.9108	116.6	21.9
431	Caucasian	f	81	142	65	32.2357	113	13.1
432	Caucasian	m	78	170	88	30.4498	120.9	13.5
433	Caucasian	m	84				119.6	-2.4
434	Caucasian	m	84	180	79	24.3827	119.6	22.7
435	Caucasian	f	90	170	74	25.6055	119.4	29.7
436	Caucasian	m	55	172	67	22.6474	122.2	19.1
437	African	f	69	160	85	33.2031	120	22.2
438	Caucasian	m	53	173	66	22.0522	116.3	15.2
439	Caucasian	f	86	173	86	28.7347	122.1	10.3
440	MiddleEastern	m	59	160	84	32.8125	112.9	17.4
441	Caucasian	m	86	181	88	26.8612	135	22.9
442	Caucasian	m	78	170	110	38.0623	123.1	9.5
443	Caucasian	m	40	171	82	28.0428	129.9	17.7
444	Caucasian	f	49	165	97	35.629	117.9	13
445	MiddleEastern	f	49	158	63	25.2363	130.3	16.8
446	Caucasian	m	75				114.1	21.1
447	Caucasian	m	69	173	96	32.0759	120.4	7.3
448	Caucasian	f	57	164	64	23.7954	128.3	2.9
449	Caucasian	m	40	176	81	26.1493	131.2	8.8
450	Caucasian	m	74	170	92	31.8339	115.5	7.1
451	Caucasian	m	74	175	60	19.5918	127.4	1
452	Caucasian	m	78	165	85	31.2213	121.4	12.5
453	Caucasian	m	41	180	100	30.8642	127.7	23.6
454	Caucasian	m	82	175	82	26.7755	115.9	15.6
455	Caucasian	m	80	158	62	24.8358	109.4	24.5
456	Caucasian	f	67	150	98	43.5556	119	17.2
457	Caucasian	f	84	162	68	25.9107	111	24.1
458	Caucasian	m	74	175	105	34.2857	116.5	22.9
459	Caucasian	m	72	167	61	21.8724	121.6	16.4
460	Caucasian	m	50				125.8	12.9
461	Caucasian	f	72	163	51	19.1953	122.7	31.5
462	Caucasian	m	56	180	93	28.7037	126.7	2.3
463	Caucasian	f	60	160	50	19.5312	125.8	17.1
464	Caucasian	m	74	165	80	29.3848	109.7	24.2
465	Caucasian	f	75				119.6	27.7
466	Caucasian	m	56	175	90	29.3878	120.8	15.9
467	Caucasian	f	42	175	80	26.1224	121.7	13.4
468	Caucasian	m	41	180	84	25.9259	126.4	16.2
469	Caucasian	f	83	160	55	21.4844	114.1	22.1
470	Caucasian	m	81	160	80	31.25	118.9	21.2
471	Caucasian	f	65	155	100	41.6233	124.2	11.4
472	Caucasian	m	69	180	78	24.0741	121.4	9.6
473	Caucasian	f	72	160	65	25.3906	128.7	14.1
474	African	m	64	164	67	24.9108	120.7	2
475	Caucasian	f	84	160	65	25.3906	112.1	5.5
476	Caucasian	m	80	170	80	27.6817	114.5	13.6
477	Caucasian	f	62	165	93	34.1598	126.8	12.6
478	Caucasian	m	84	174	80	26.4236	121.9	9.5
479	Caucasian	f	73	158	55	22.0317	123.2	34.9
480	Caucasian	f	79	147	73	33.7822	120.1	27.4
481	Caucasian	m	80	155	72	29.9688	120.9	-0.5
482	Caucasian	m	87	180	77	23.7654	117.8	10
483	Caucasian	m	70	165	60	22.0386	129.1	16.5
484	Caucasian	f	46	168	58	20.5499	122.3	21.2
485	Caucasian	f	72	163	90	33.8741	119.7	9.2
486	Caucasian	f	65	163	68	25.5937	111.8	16.3
487	African	m	74	165	72	26.4463	119.1	17.2
488	Caucasian	m	68	165	75	27.5482	111.1	24
489	Caucasian	m	67	170	85	29.4118	124.7	28
490	Caucasian	m	51	159	67	26.5021	118.8	19.6
491	African	m	47	181	90	27.4717	119	4.7
492	African	m	41	176	63	20.3383	121.4	12.9
493	Caucasian	m	74	167	50	17.9282	118.5	27.8
494	Caucasian	m	83	163	50	18.8189	116.6	2.3
495	Caucasian	m	50	173	72	24.0569	115.1	14.5
496	Caucasian	f	69				129.4	11.4
497	Caucasian	m	83				115.7	2.5
498	Caucasian	f	77				121.4	14.9
499	Caucasian	m	75	180	68	20.9877	119.1	11.2
500	MiddleEastern	m	50	178	105	33.1398	126.9	-5.3
501	Caucasian	m	57	179	110	34.331	135.9	4
502	Caucasian	m	64	170	57	19.7232	117.4	21.9
503	African	f	79	160	80	31.25	114.4	19.4
504	Caucasian	f	29	160	80	31.25	121.8	13.3
505	Caucasian	m	79	165	75	27.5482	115	27.9
506	Caucasian	m	56	186	105	30.3503	115.7	16.9
507	Caucasian	m	60	181	105	32.0503	121	8.4
508	Caucasian	m	48	175	70	22.8571	126.8	12.7
509	Caucasian	f	74	174	74	24.4418	123.6	13.8
510	Caucasian	m	70	165	55	20.202	124	22.7
511	Caucasian	m	78	166	60	21.7738	125.8	25.4
512	Caucasian	m	71	169	82	28.7105	110	21.5
513	Caucasian	m	93	185	90	26.2966	117	10
514	Caucasian	f	44	170	59	20.4152	136.8	20.3
515	Caucasian	f	51	164	56	20.8209	124.8	19.1
516	Caucasian	f	81	163	59	22.2063	118	22.3
517	Caucasian	f	59				129.2	20.8
518	Caucasian	f	71	169	67	23.4586	112.4	7.7
519	Caucasian	m	68	175	110	35.9184	126.8	6.4
520	Caucasian	m	50	185	90	26.2966	134.7	30.7
521	Caucasian	m	33	185	87	25.42	117.7	12.7
522	Caucasian	m	61	165	75	27.5482	127.9	28
523	Caucasian	m	49				121	11.9
524	Caucasian	m	55	174	84	27.7447	119.9	10.1
525	Caucasian	f	75	164	65	24.1672	109.7	19.6
526	Caucasian	f	23	165	95	34.8944	129.2	18.1
527	Caucasian	f	65	160	66	25.7812	119.5	20
528	Caucasian	m	70	169	66	23.1084	116.5	7.9
529	Caucasian	m	65	180	55	16.9753	123.2	-8.4
530	Caucasian	m	85	178	85	26.8274	125.6	2.8
531	Caucasian	m	82	170	68	23.5294	113.2	12.9
532	Caucasian	m	66	175	57	18.6122	124.6	7.1
533	Caucasian	m	50	177	84	26.8122	122.4	20.2
534	Caucasian	m	69	173	66	22.0522	112.2	9
535	Caucasian	f	74	155	99	41.2071	109.7	17.8
536	Caucasian	f	62	159	84	33.2265	128.5	2.2
537	Caucasian	f	39	175	72	23.5102	126.1	11.4
538	Caucasian	m	36	180	85	26.2346	128.7	17.2
539	Caucasian	m	74	180	75	23.1481	118.6	11.2
540	Caucasian	m	87	168	88	31.1791	124	15.3
541	Caucasian	f	81	149	74	33.3318	125.8	9.9
542	Caucasian	f	87	150	52	23.1111	112.7	15.5
543	Caucasian	f	82	160	60	23.4375	122.3	-0.5
544	Caucasian	f	79	160	65	25.3906	100.1	18.1
545	African	f	57	160	100	39.0625	132.6	-0.3
546	Caucasian	f	62	170	90	31.1419	118.8	11.1
547	Caucasian	f	72	160	70	27.3438	120.9	27.5
548	Caucasian	f	93	165	50	18.3655	120.8	22.2
549	Caucasian	f	43	165	50	18.3655	125.3	1.9
550	Caucasian	m	47	178	94	29.668	122.6	-2
551	Caucasian	m	76	157	67	27.1816	134.6	-2.8
552	Caucasian	m	69	165	55	20.202	123.6	8.4
553	Caucasian	m	51	180	68	20.9877	117.7	16.2
554	Caucasian	f	45	159	80	31.6443	119.5	28
555	Caucasian	f	76	151	63	27.6304	126.7	15.3
556	African	f	26	160	60	23.4375	127.6	3
557	Caucasian	m	50	170	70	24.2215	122	23.1
558	Caucasian	f	47	170	50	17.301	125.2	22.1
559	Caucasian	m	62	183	100	29.8606	121.3	12
560	Caucasian	f	74	160	90	35.1562	116.1	19.8
561	Caucasian	m	73	170	70	24.2215	137	5.9
562	Caucasian	m	65	181	81	24.7245	127.1	17.7
563	Caucasian	f	30	165	50	18.3655	127.4	3.6
564	Caucasian	f	50	168	70	24.8016	125.9	27.7
565	Caucasian	m	33	187	78	22.3055	128.7	-7.1
566	Caucasian	f	52	173	95	31.7418	113.4	22.8
567	Caucasian	m	58	173	95	31.7418	119	14.6
568	Caucasian	m	74	182	60	18.1138	114.3	10.8
569	Caucasian	f	56	157	57	23.1247	117.7	15.9
570	Caucasian	f	35	175	62	20.2449	128.6	12.6
571	Caucasian	m	76	178	72	22.7244	127.6	7.2
572	Caucasian	m	74	164	68	25.2826	130.8	2.1
573	Caucasian	f	74	155	75	31.2175	107.8	0
574	Caucasian	m	64	168	72	25.5102	123.8	21.6
575	Caucasian	m	50	162	63	24.0055	106.5	8.6
576	Caucasian	m	37	180	97	29.9383	129.7	1.8
577	Caucasian	m	61	183	70	20.9024	120.6	14.5
578	Caucasian	f	74	165	65	23.8751	125.3	-6.4
579	Caucasian	f	30	169	58	20.3074	124.6	29.9
580	Caucasian	m	62	165	110	40.404	116.6	18.2
581	Caucasian	m	48	180	115	35.4938	130.7	3.1
582	Caucasian	f	34	160	70	27.3438	129.4	17.7
583	Caucasian	f	80	156	70	28.764	122.9	11.3
584	Caucasian	f	77	160	61	23.8281	116.1	13.9
585	Caucasian	m	65	178	50	15.7808	121.4	8.2
586	Caucasian	f	85	165	95	34.8944	116.3	15.6
587	Caucasian	f	72	160	72	28.125	122.9	12
588	Caucasian	f	71	160	73	28.5156	125.5	13.5
589	Caucasian	f	76	163	85	31.9922	124.4	20.6
590	Caucasian	f	85	160	90	35.1562	117.3	16
591	Caucasian	f	68	165	65	23.8751	122.4	4.5
592	Caucasian	m	79	175	90	29.3878	118	14
593	Caucasian	m	52	183	100	29.8606	122.8	18.7
594	Caucasian	f	68	170	60	20.7612	127.4	14.2
595	Caucasian	f	81	165	83	30.4867	118	10.1
596	Asian	m	66				117.1	0.6
597	Asian	m	67				117.1	20.8
598	Asian	m	62				120.2	35.5
599	Asian	f	73	158	59	23.634	123.4	12.3
600	Asian	m	55	169	67	23.4586	120.9	4.5
601	Asian	m	38	170	80	27.6817	123.8	21.2
602	Asian	f	56	160	60	23.4375	120.3	30.6
603	Asian	m	39	177	75	23.9395	132.1	-13.1
604	Asian	m	52	175	75	24.4898	119	5.4
605	Asian	f	72	156	54	22.1893	125.8	7.7
606	Asian	f	26	168	55	19.487	117.5	41.1
607	Asian	f	57	157	62	25.1532	124	28.7
608	Asian	f	50	162	64	24.3865	126.7	15.7
609	Asian	m	48	169	71	24.8591	118	22.5
610	Asian	m	47	180	78	24.0741	121	14.3
611	Asian	f	46	167	65	23.3067	125.9	16.6
612	Asian	m	70	174	77	25.4327	128.5	7.5
613	Asian	f	78	158	59	23.634	125.7	28.5
614	Asian	f	67	159	61	24.1288	122	25.4
615	Asian	m	28	178	83	26.1962	115.9	15.6
616	Asian	m	62	172	78	26.3656	122.2	7.1
617	Asian	m	74	176	81	26.1493	124.8	29.7
618	Asian	f	60	164	58	21.5645	126.1	6.5
619	Asian	f	59	163	58	21.83	125.5	24.6
620	Asian	m	57	174	78	25.763	114.5	13
621	Asian	m	46	178	83	26.1962	122.8	8.7
622	Asian	m	24	182	74	22.3403	123.2	3.3
623	Asian	m	31	175	76	24.8163	119.8	13.8
624	Asian	m	60	179	78	24.3438	123.6	16.5
625	Asian	f	50	163	68	25.5937	128	23.2
626	Asian	m	31				118.6	11.5
627	Asian	f	48	156	70	28.764	115.8	5.1
628	Asian	f	59	155	73	30.385	121.4	11.8
629	Asian	f	77	167	75	26.8923	118.4	15.3
630	Asian	f	65	159	65	25.711	117.4	22.3
631	Asian	f	67	154	64	26.986	117.9	16.5
632	Asian	m	74	180	110	33.9506	114.7	23.6
633	Asian	f	62	150	72	32	119.1	22.8
634	Asian	f	42	153	70	29.903	115.5	5.1
635	Asian	m	62	170	75	25.9516	120.7	27.8
636	Asian	f	65	162	88	33.5315	127	10.2
637	Asian	f	48	151	72	31.5776	129.4	19.4
638	Asian	f	43	165	60	22.0386	122.9	16.4
639	Asian	f	70	158	80	32.0461	118.7	22
640	Asian	m	75	168	73	25.8645	131.5	10.8
641	Asian	f	70	157	58	23.5304	128.6	10.3
642	Asian	f	56	155	83	34.5473	123.4	-2.9
643	Asian	f	61	151	85	37.2791	124	11.3
644	Asian	f	74	146	75	35.1848	117.9	5.7
645	Asian	f	54	158	102	40.8588	117.7	26.7
646	Asian	f	62	153	60	25.6312	118.3	18.5
647	Asian	f	68	155	67	27.8876	120.7	16.9
648	Asian	f	60	160	66	25.7812	125.6	20.8
649	Asian	f	58	154	56	23.6128	125.1	2.2
650	Asian	f	57	156	50	20.5457	118.6	28
651	Asian	m	54	173	57	19.0451	122.1	29.1
652	Asian	f	54	155	69	28.7201	123.3	18.7
653	Asian	f	79	161	61	23.533	125.4	8.9
654	Asian	m	41	175	72	23.5102	120.3	9.6
655	Asian	m	58	173	69	23.0546	117.5	18.8
656	Asian	m	78	168	65	23.03	130.6	5.3
657	Asian	f	81	158	53	21.2306	117.5	19.2
658	Asian	m	77	174	66	21.7994	133.1	-8.1
659	Asian	m	67	167	70	25.0995	122.1	13.5
660	Asian	m	66	175	76	24.8163	127.2	-3.3
661	Asian	f	70	161	63	24.3046	120.2	13.7
662	Asian	m	84	171	72	24.623	135.6	-6.6
663	Asian	m	76	177	80	25.5354	123.6	7.7
664	Asian	m	81	169	70	24.5089	120.1	5.1
665	Asian	m	58	170	72	24.9135	110.2	29
666	Asian	m	76	176	72	23.2438	129.9	3.5
667	Asian	f	79	163	62	23.3355	130.3	13.8
668	Asian	f	68	163	70	26.3465	119.6	3.2
669	Asian	m	68	169	78	27.31	132.3	21.7
670	Asian	f	80	162	68	25.9107	130.3	39.9
671	Asian	m	70	170	68	23.5294	124.9	22.4
672	Asian	m	74	175	79	25.7959	117.1	7.3
673	Asian	f	77	164	54	20.0773	129.8	3.7
674	Asian	m	67	176	83	26.7949	129.1	4.5
675	Asian	m	82	169	76	26.6097	120.9	4.8
676	Asian	m	79	175	81	26.449	124.9	1.5
677	Asian	f	69	161	68	26.2336	138.6	33
678	Asian	m	79	177	85	27.1314	114.8	9
679	Asian	m	80	176	71	22.921	119.2	3.9
680	Asian	m	77	173	73	24.3911	123.7	15.8
681	Asian	m	64	174	73	24.1115	122.4	6.9
682	Asian	m		152	45	19.4771	131.2	18.2
683	Asian	m	78	175	77	25.1429	121.1	20.2
684	Asian	m	55	178	86	27.143	121.3	20.6
685	Asian	m	36				132.1	1.7
686	Asian	m	62				125.8	1.1
687	Asian	m	70	170	78	26.9896	113.9	9.9
688	Asian	f	82	165	63	23.1405	123	31
689	Asian	f	93	157	56	22.719	125	10.6
690	Asian	f	91	169	69	24.1588	115.4	23.8
691	Asian	m	71	172	73	24.6755	115.6	26.6
692	Asian	m	20	176	67	21.6296	129.8	19
693	Asian	m	78				123.7	9.5
694	Asian	m	72	173	78	26.0617	116.3	19.1
695	Asian	m	72	176	82	26.4721	122.4	32.4
696	Asian	m	71	176	83	26.7949	117.6	1.3
697	Asian	m	67	173	76	25.3934	121.1	17.3
698	Asian	m	80	171	68	23.255	125.8	18.8
699	Asian	m	27	179	83	25.9043	120.6	-5.7
700	Caucasian	m	83	173	50	16.7062	119.8	11.6
701	Caucasian	f	73	155	46	19.1467	120.5	8.1
702	Caucasian	m	42	185	181	52.8853	129.9	-2.3
703	Caucasian	f	66	165	112	41.1387	121.2	-2.7
704	Caucasian	m	77	183	68	20.3052	128	1.9
705	Caucasian	f	84	160	54	21.0938	127.4	22.4
706	Caucasian	f	72	165	104	38.2002	120.3	21.4
707	Caucasian	f	85	150	54	24	116.4	6.3
708	Caucasian	m	66	188	66	18.6736	115.4	12.1
709	Caucasian	m	67	190	70	19.3906	121.8	9.9
710	Caucasian	m	43	173	109	36.4195	126.7	22
711	Caucasian	f	87	157	41	16.6335	123.4	23.1
712	Caucasian	m	80	170	120	41.5225	128.4	-8.3
713	Caucasian	f	67	157	118	47.8721	125.4	14.9
714	Caucasian	f	84	160	30	11.7188	106.3	25.4
715	Caucasian	f	59	157	59	23.9361	122.2	23
716	Caucasian	m	88	178	61	19.2526	119	15.5
717	Caucasian	m	56	178	73	23.04	126.9	24.5
718	Caucasian	m	71	183	63	18.8121	125	9.7
719	Caucasian	f	76	163	54	20.3244	128.9	21
720	Caucasian	m	77	175	87	28.4082	119.4	15.4
721	Asian	m	28	187	84	24.0213	123	-4.3
722	Asian	f	66	158	44	17.6254	124.7	12.7
723	Asian	m	20	187	100	28.5968	130.6	20.5
724	Asian	m	72	167	64	22.9481	119.5	18.2
725	Asian	m	86				113.6	1.5
726	Asian	f	71				116.1	5.7
727	Asian	m	61				121.2	1.7
728	Asian	f	40				122.6	19.4
729	Asian	m	67				126.4	6.3
730	Asian	m	26				124.4	3.3
731	Asian	m	52				122.3	16.3
732	Asian	m	78				121.8	-2.3
733	Asian	f	52				125.9	12.9
734	Asian	m	68				111.9	1.9
735	Asian	m	43				131.9	13.9
736	Asian	f	52				119.7	24.8
737	Asian	m	56				117.5	18.8
738	Asian	m	64				118.8	3.6
739	Asian	f	53				126.3	15.5
740	Asian	f	21				129.2	20.1
741	Asian	f	44				122.8	24
742	Asian	f	69				122.9	24.1
743	Asian	m	43				122.2	17.1
744		f	46	158	52	20.83	123	20.1
745	Asian	f	33				124	22.8
746	Asian	m	27				123.5	4.2
747	Asian	f	40				127.6	26.2
748	Asian	f	40				128.4	24.7
749	Asian	f	41				125.1	37.5
750	Asian	f	33				127.1	31
751	Asian	m	29				126.6	-7.3
752	Asian	f	34				132.3	21.7
753	Asian	m	36				122.9	2.9
754	Asian	m	37				121.4	7.6
755	Asian	m	48				120.9	8
756	Asian	m	59				120.9	17
757	Caucasian	f	78				116.1	11
758	Caucasian	f	76	155	60	24.974	117	7.4
759	Caucasian	m	49	175	74	24.1633	127.6	13.5
760	African	m	64	170	72	24.9135	131.2	23.1
761	Caucasian	m	86	165	65	23.8751	118.7	14.4
762	African	m	56	178	78	24.6181	126.8	-12.4
763	Caucasian	m	67	175	97	31.6735	128.9	18.6
764	Caucasian	f	62	150	45	20	134.2	13.6
765	Caucasian	m	19	160	55	21.4844	135.2	24.5
766	Caucasian	m	79	174	90	29.7265	121.1	11.5
767	Caucasian	f	68	155	70	29.1363	115.1	8.1
768	Caucasian	m	68	175	77	25.1429	110	9.3
769	Caucasian	f	72	160	120	46.875	133.8	30.6
770	Caucasian	f	74	157	77	31.2386	126.3	18
771	Caucasian	f	69	160	69	26.9531	131.1	4.1
772	MiddleEastern	f	51	150	65	28.8889	116.8	3.1
773	Caucasian	m	72	177	100	31.9193	120	11.6
774	Caucasian	f	51	167	61	21.8724	125	5.1
775	MiddleEastern	m	31	174	73	24.1115	125.6	11.1
776	Caucasian	f	65	158	52	20.83	118.4	15.4
777	Caucasian	f	74	159	50	19.7777	118.8	14.9
778	Caucasian	f	73	160	49	19.1406	117.1	24.4
779	Caucasian	m	75	172	82	27.7177	115.2	-8.1
780	Caucasian	m	57	175	85	27.7551	115.7	10.1
781	Caucasian	m	48	180	80	24.6914	128.2	6.4
782	Caucasian	f	78	160	70	27.3438	111.8	19.6
783	Caucasian	m	83	169	86	30.111	118.1	4.1
784	Caucasian	f	69	162	53	20.1951	125.7	19.2
785	African	f	53	166	89	32.2979	131.5	7
786	Caucasian	f	86	158	59	23.634	122.5	11.4
787	MiddleEastern	m	58	180	80	24.6914	112.7	27
788	Caucasian	m	82	168	90	31.8878	121.1	11.1
789	Caucasian	f	68	162	82	31.2452	122.5	19.6
790	Caucasian	f	42	152	44	19.0443	130.3	17.7
791	Caucasian	m	57	176	83	26.7949	115.7	13.6
792	Caucasian	f	72	151	80	35.0862	134.4	31.7
793	Caucasian	m	75	170	80	27.6817	114.9	12.2
794	Caucasian	m	79	170	68	23.5294	123.2	13.2
795	Caucasian	f	76	162	90	34.2936	123.7	15.5
796	Caucasian	m	52	178	83	26.1962	120	5.8
797	Caucasian	f	46	175	55	17.9592	132.6	13.6
798	Caucasian	m	59	178	80	25.2493	124.3	18.7
799	Caucasian	f	66	162	75	28.578	122.8	-2.5
800	Caucasian	m	53	175	75	24.4898	123.2	6
801	Caucasian	f	34	160	50	19.5312	136.9	11.3
802	Caucasian	f	68	165	76	27.9155	118	15.8
803	Caucasian	m	68	178	101	31.8773	123.8	11.9
804	Caucasian	m	64	180	85	26.2346	117.3	1.4
805	Caucasian	m	75	185	85	24.8356	119.1	7.5
806	African	f	75	147	63	29.1545	106.4	11.3
807	Caucasian	f	35	175	85	27.7551	132	33
808	Caucasian	f	54	167	59	21.1553	129	9.5
809	Caucasian	m	35	173	87	29.0688	126.7	-0.5
810	Caucasian	f	61	162	61	23.2434	128.7	-1.3
811	Caucasian	m	58	185	90	26.2966	124.3	17
812	Caucasian	f	73	155	55	22.8928	116.1	13.4
813	Caucasian	m	77	162	70	26.6728	130.7	4.6
814	Caucasian	m	64	165	70	25.7117	114.4	13.5
815	Caucasian	f	76	154	80	33.7325	127	17.6
816	African	f	57	158	60	24.0346	123.7	17.3
817	Caucasian	f	82	165	73	26.8136	118.3	24.6
818	Caucasian	f	36	163	145	54.5749	122	-4.6
819	African	m	41	176	75	24.2123	130.1	22.7
820	Caucasian	f	61	165	58	21.3039	124.6	-3.6
821	Caucasian	f	58	156	60	24.6548	120.4	23
822	Caucasian	f	79	168	100	35.4308	113.4	14.7
823	Caucasian	m	60	177	80	25.5354	122.1	8.7
824	Caucasian	m	71	161	37	14.2741	117.9	2.2
825	Caucasian	f	86	165	63	23.1405	112.3	28.9
826	Caucasian	f	55	160	48	18.75	127.7	18.2
827	Caucasian	f	52	160	49	19.1406	119.9	7.4
828	Caucasian	f	82	165	47	17.2635	120.8	-1.6
829	African	m	66	160	65	25.3906	125.1	-2.2
830	Caucasian	f	83	163	70	26.3465	127.2	14.4
831	Caucasian	m	49	175	70	22.8571	119.8	0.2
832	Caucasian	f	49	167	57	20.4382	126.9	32.3
833	African	m	78	175	80	26.1224	111.2	2.5
834	Caucasian	f	61	170	57	19.7232	112.9	7.2
835	Caucasian	m	63	173	75	25.0593	125.1	29.3
836	Caucasian	f	61	160	88	34.375	115.6	26.6
837	Caucasian	m	69	170	89	30.7958	116.3	16
838	Caucasian	f	76	165	89	32.6905	126.2	16.8
839	Caucasian	f	56	169	74	25.9095	133.7	18.9
840	Caucasian	f	45	167	64	22.9481	125.7	19.1
841	Caucasian	f	60	165	73	26.8136	119.2	26
842	Caucasian	f	68	172	82	27.7177	129.4	21.8
843	Caucasian	f	81	175	82	26.7755	116.3	24.8
844	Caucasian	m	71	184	89	26.2878	118.7	16
845	Caucasian	f	53	173	98	32.7442	123	12.9
846	Caucasian	m	70	184	89	26.2878	120.8	8.1
847	Caucasian	m	56	186	102	29.4832	119.2	18.4
848	Caucasian	m	57	176	79	25.5036	120	12
849	Caucasian	m	72	184	96	28.3554	126	6.3
850	Caucasian	m	86	179	81	25.2801	115.9	22.9
851	Caucasian	m	78	184	89	26.2878	126.4	22.1
852	Caucasian	m	81	184	92	27.1739	113.9	13.4
853	Caucasian	f	53	173	91	30.4053	117.9	11.6
854	Caucasian	m	66	178	91	28.7211	118.4	19.6
855	Caucasian	m	52	185	97	28.3419	125.8	2.8
856	Caucasian	m	68	171	102	34.8825	121.2	22
857	Caucasian	m	73	181	71	21.6721	114	32.1
858	Caucasian	f	78	169	74	25.9095	122.1	-5.2
859	Caucasian	m	67	172	95	32.112	125.7	6.7
860	Caucasian	f	76	181	112	34.187	119.6	15.6
861	Caucasian	f	59	173	98	32.7442	115.1	13.2
862	Caucasian	f	71	168	88	31.1791	120.3	35.1
863	Caucasian	f	67	173	82	27.3982	130.6	11.3
864	Caucasian	f	85	176	80	25.8264	128.8	23.3
865	Caucasian	m	67	183	98	29.2633	118.7	20.6
866	Caucasian	f	42	176	74	23.8895	128.5	12.9
867	Caucasian	f	67	174	91	30.0568	122.9	14.3
868	Caucasian	f	68	172	92	31.0979	114.2	26.9
869	Caucasian	f	45	170	90	31.1419	121.3	17.8
870	Caucasian	f	62	173	86	28.7347	124.8	19.8
871	Caucasian	f	76	170	90	31.1419	134.7	14.5
872	Caucasian	f	56	169	86	30.111	116.2	21
873	Caucasian	m	52	192	85	23.0577	130.1	13.4
874	Caucasian	m	55	192	88	23.8715	124.8	17
875	Caucasian	f	71	170	68	23.5294	125.9	12.4
876	Caucasian	f	68	175	96	31.3469	116.5	5.5
877	Caucasian	f	73	178	89	28.0899	123.4	12.6
878	Caucasian	f	45	172	92	31.0979	127	8.9
879	Caucasian	f	58	189	78	21.8359	127.8	4.1
880	Caucasian	f	71	177	91	29.0466	121.4	29.8
881	Caucasian	f	47	170	86	29.7578	122	16.6
882	Caucasian	m	55	186	90	26.0146	122.2	22.4
883	Caucasian	m	36	195	98	25.7725	128.9	0.5
884	Caucasian	m	51	192	90	24.4141	117	3.9
885	Caucasian	m	83	172	79	26.7036	129.3	2.8
886	Caucasian	m	83	181	91	27.7769	112.8	13.5
887	Caucasian	m	39	189	75	20.9961	121.8	20.5
888	Caucasian	m	55	193	86	23.0879	121.2	18.3
889	Caucasian	f	51	172	90	30.4218	118.1	23.4
890	Caucasian	f	83	173	70	23.3887	111.7	21.7
891	Caucasian	f	69	176	90	29.0548	111	20.9
892	Caucasian	m	51	182	74	22.3403	122.7	5.6
893	Caucasian	m	68	190	102	28.2548	123.5	12.1
894	Caucasian	m	50	185	80	23.3747	117.1	8.1
895	Caucasian	m	80	182	110	33.2085	119.5	6.8
896	Caucasian	m	66	189	70	19.5963	120.1	4.3
897	Caucasian	f	63	175	69	22.5306	124.5	20.8
898	Caucasian	m	55	185	115	33.6012	116.6	18.1
899	Caucasian	f	75	179	71	22.1591	134.4	13.2
900	Caucasian	m	54	182	78	23.5479	119.5	13.4
901	Caucasian	f	73	177	69	22.0243	119.8	29.5
902	Caucasian	f	67	169	65	22.7583	119.8	8.6
903	Caucasian	f	58	179	94	29.3374	121.6	18.7
904	Caucasian	f	57	172	93	31.4359	116	20.4
905	Caucasian	f	70	175	81	26.449	125.8	20.6
906	Caucasian	f	66	165	60	22.0386	125.6	20
907	Caucasian	m	50	172	61	20.6193	119.6	20.6
908	Caucasian	m	83	170	89	30.7958	111.4	6
909	Caucasian	f	70	172	90	30.4218	116	20.9
910	Caucasian	f	79	179	105	32.7705	122.9	13
911	Caucasian	f	67	166	72	26.1286	116.3	15.3
912	Caucasian	m	74	174	80	26.4236	109.1	-5.8
913	Caucasian	m	60	178	88	27.7743	126.5	6.8
914	Caucasian	f	80	178	72	22.7244	112.5	19.6
915	Caucasian	m	71	168	65	23.03	124	9.8
916	Caucasian	f	54	162	69	26.2917	120.7	23
917	Caucasian	m	74	170	68	23.5294	119.8	26
918	Caucasian	m	78	172	78	26.3656	122.3	8.6
919	Caucasian	f	50	170	57	19.7232	129.4	32.1
920	Caucasian	f	69	162	95	36.1988	129.1	5.9
921	Caucasian	f	48	160	95	37.1094	125.1	7.9
922	Caucasian	m	61	189	80	22.3958	131.1	9.5
923	Caucasian	f	67	168	62	21.9671	126.1	22.7
924	Caucasian	f	56	182	80	24.1517	129.5	23.1
925	Caucasian	f	58	163	96	36.1323	124.1	17.5
926	Caucasian	m	67	183	90	26.8745	122.4	21.6
927	Caucasian	m	56	185	80	23.3747	128.3	12.2
928	Caucasian	f	68	158	75	30.0433	120.9	15.2
929	Caucasian	m	70	180	69	21.2963	124.2	17
930	Caucasian	m	79	189	90	25.1953	122.8	27.4
931	Caucasian	f	52	170	80	27.6817	124.4	6.7
932	Caucasian	f	63	175	68	22.2041	121.8	31.6
933	Caucasian	m	47	178	101	31.8773	125.2	23.3
934	Caucasian	m	71	169	65	22.7583	122.5	11.6
935	Caucasian	m	66	188	91	25.7469	128.6	29.3
936	Caucasian	m	59	174	79	26.0933	126.2	-1.4
937	Caucasian	f	39	171	54	18.4672	132.6	9.9
938	Caucasian	m	66	172	89	30.0838	115.4	21.5
939	Caucasian	m	65	175	70	22.8571	118.5	9.4
940	Caucasian	f	45	178	78	24.6181	119.7	18.6
941	Caucasian	m	66	170	70	24.2215	115	15.2
942	Caucasian	f	48	175	85	27.7551	129.8	-4.1
943	Caucasian	m	56	174	76	25.1024	116.1	9.1
944	Caucasian	f	78		75		115.9	25.2
945	Caucasian	f	69	168	79	27.9904	128.1	7.4
946	Caucasian	f	58	159	106	41.9287	124.1	19.7
947	Caucasian	f	73	166	82	29.7576	125.1	27.7
948	Caucasian	f	72	153	55	23.4952	119.8	21.2
949	Caucasian	f	45	167	65	23.3067	115.6	20.3
950	Caucasian	f	69	164	60	22.3081	123	39.6
951	Caucasian	f	52	165	83	30.4867	131.1	4.4
952	Caucasian	f	68	165	65	23.8751	116.9	15.5
953	Caucasian	m	68	174	76	25.1024	119.1	6
954	Caucasian	m	70	175	80	26.1224	122.9	-2.9
955	Caucasian	f	53	169	90	31.5115	123.1	12.6
956	Caucasian	m	66	176	84	27.1178	124	-4.5
957	Caucasian	m	71	183	80	23.8884	117.7	14.2
958	Caucasian	f	56	170	60	20.7612	116.4	13.9
959	Caucasian	f	74	163	75	28.2284	129.9	3.5
960	Caucasian	f	47	184	84	24.811	123	25.2
961	Caucasian	f	43	171	70	23.939	127.5	11.5
962	Caucasian	m	73	175	80	26.1224	109.8	15.7
963	Caucasian	m	71	183	90	26.8745	120.5	26
964	Caucasian	m	69	183	87	25.9787	115.6	11
965	Caucasian	f	67	176	70	22.5981	122.2	17.2
966	Caucasian	f	57	185	83	24.2513	121.4	10.8
967	Caucasian	f	73	158	65	26.0375	119.7	22
968	Caucasian	f	75	171	75	25.6489	131.2	35.8
969	Caucasian	m	68	179	85	26.5285	121	25.5
970	Caucasian	f	66	192	75	20.3451	132.1	28
971	Caucasian	m	75	164	80	29.7442	111.1	39.9
972	Caucasian	f	74	165	60	22.0386	119.6	3.5
973	Caucasian	f	59	175	95	31.0204	122.5	12.8
974	Caucasian	m	66	173	76	25.3934	114.7	33
975	Caucasian	m	69	172	88	29.7458	115.6	10.4
976	Caucasian	m	67	174	70	23.1206	127	28.8
977	Caucasian	m	69	178	95	29.9836	126.2	0.7
978	Caucasian	m	61	185	90	26.2966	124.7	29.3
979	Caucasian	f	71	150	70	31.1111	118.4	20.5
980	Caucasian	f	51	179	70	21.847	135.3	12
981	Caucasian	m	71	170	90	31.1419	116.2	18.2
982	Caucasian	f	65	160	60	23.4375	122	15.4
983	Caucasian	f	62	168	85	30.1162	125.8	5.3
984	Caucasian	m	69	175	80	26.1224	120.6	3.6
985	Caucasian	m	63	175	130	42.449	122.9	9.1
986	Caucasian	m	65	186	119	34.397	106.5	17.3
987	MiddleEastern	m	66	173	110	36.7537	126.1	7.3
988	Caucasian	m	73	186	73	21.1007	123.5	14.8
989	Caucasian	f	53	160	59	23.0469	124.7	35
990	Caucasian	f	58	158	78	31.245	125.9	9.6
991	Caucasian	f	72	152	80	34.626	119.1	5.2
992	Caucasian	m	72	165	80	29.3848	116.7	-1.7
993	Caucasian	f	58	172	80	27.0416	123.7	33.1
994	Caucasian	m	70	170	80	27.6817	120	19.6
995	Caucasian	m	77	175	83	27.102	114.3	16.7
996	Caucasian	f	59	169	54	18.9069	116.9	18.1
997	Caucasian	f	69	160	61	23.8281	130.1	16.2
998	Caucasian	m	76	180	104	32.0988	122.3	13.5
999	Caucasian	m	27	176	49	15.8187	118.2	18.9
1000	Caucasian	f	73	156	75	30.8185	128.4	6.5
1001	Caucasian	f	64	170	83	28.7197	131.8	13.5
1002	Caucasian	f	71	160	80	31.25	119.1	15.4
1003	Caucasian	f	68	159	72	28.4799	118	10.1
1004	Caucasian	f	43	160	80	31.25	124.2	19
1005	Caucasian	f	64	168	72	25.5102	126.1	25.6
1006	Caucasian	m	74	180	88	27.1605	114.4	17.8
1007	Caucasian	f	53	175	70	22.8571	136.1	16.2
1008	Caucasian	f	45	172	55	18.5911	125.7	9.6
1009	Caucasian	f	61	181	85	25.9455	126.2	28.5
1010	Caucasian	m	65	184	83	24.5156	124.9	-0.6
1011	MiddleEastern	m	43	179	75	23.4075	128.2	8
1012	Caucasian	f	39	168	90	31.8878	123.5	14.9
1013	Caucasian	f	52	176	97	31.3146	120.1	22.2
1014	MiddleEastern	m	51	168	70	24.8016	121.2	4.3
1015	Caucasian	m	69	180	93	28.7037	122.3	21.9
1016	Caucasian	f	36	168	51	18.0697	115.1	21.4
1017	Caucasian	f	68	168	79	27.9904	121.1	22.9
1018	Caucasian	m	63	186	72	20.8117	115.7	25
1019	Caucasian	f	60	165	62	22.7732	124.7	13.7
1020	Caucasian	m	62	186	95	27.4598	119.7	13.4
1021	Caucasian	f	52	160	59	23.0469	125.9	33.5
1022	Caucasian	f	66	167	70	25.0995	113.6	23.5
1023	Caucasian	m	57	173	70	23.3887	126.3	16.3
1024	Caucasian	m	46	186	93	26.8817	126.9	6.9
1025	Caucasian	f	48	173	78	26.0617	127.3	21.1
1026	Caucasian	m	75	177	82	26.1738	123.2	16.6
1027	Caucasian	m	66	180	92	28.3951	119.3	6.8
1028	Caucasian	m	69	172	80	27.0416	117.3	6.5
1029	Caucasian	f	65	163	60	22.5827	117.1	26.1
1030	Caucasian	f	54	169	90	31.5115	123.5	8.9
1031	Caucasian	m	63				122.3	12
1032	Caucasian	f	74				127.1	6.5
1033	Caucasian	m	63				123.8	9.4
1034	Caucasian	m	52				118.4	24.5
1035	Caucasian	m	58				123.3	-0.6
1036	Caucasian	m	48				125.1	12.4
1037	Caucasian	m	60				109.5	5.2
1038	Caucasian	f	62				129.7	18.7
1039	Caucasian	m	41				116.2	14
1040	Caucasian	m	73				110.6	18.4
1041	Caucasian	f	42				124.7	27.2
1042	Caucasian	m	63				124	10
1043	Caucasian	f	63				117.8	37.7
1044	Caucasian	m	49				123.7	8
1045	Caucasian	m	61				116.4	11.7
1046	Caucasian	m	70				121.5	23.1
1047	Caucasian	m	48				121.9	7.6
1048	Caucasian	m	63				118.7	27.4
1049	Caucasian	m	70				115.1	7.5
1050	Caucasian	m	53				126.3	20.7
1051	Caucasian	f	73				118.5	14.6
1052	Caucasian	m	75				123.9	12.8
1053	Caucasian	m	58				125.3	5.3
1054	Caucasian	m	64				124.1	9.3
1055	Caucasian	m	63				126.4	9.1
1056	Caucasian	m	41				119.2	20
1057	Caucasian	m	49				136.9	-0.4
1058	Caucasian	m	49				118.6	8.6
1059	Caucasian	m	35				126	21.4
1060	Caucasian	m	75				122.1	-2.3
1061	Caucasian	m	39				122	7.9
1062	Caucasian	m	57				118.2	9.9
1063	Caucasian	m	78				126.2	13.1
1064	Caucasian	m	45				132.2	18.7
1065	Caucasian	m	39				122.1	14.9
1066	Caucasian	m	47				115.2	11.9
1067	Caucasian	m	109	178	161	50.8143	122.7	-9.7
1068	Caucasian	m	44				124.7	15.1
1069	Caucasian						121.7	24.3
1070	Caucasian						128.7	12.3
